# Supplementary material for: Complement evasion factor (CEF), a novel immune evasion factor of Streptococcus pyogenes
Source: Virulence. 2022 Jan 30;13(1):225–40. doi: 10.1080/21505594.2022.2027629 (PMC8803112; doi:10.1080/21505594.2022.2027629)
Supplement: Supplemental Material [file KVIR_A_2027629_SM9223.zip]

Archive with 3 entries (2 files):
- supplementary/
- supplementary/Figures_S1.jpg
- supplementary/Supplementary data.xlsx
