# Supplementary material for: Complement evasion factor (CEF), a novel immune evasion factor of Streptococcus pyogenes
Source: Virulence. 2022 Jan 30;13(1):225–40. doi: 10.1080/21505594.2022.2027629 (PMC8803112; doi:10.1080/21505594.2022.2027629)
Supplement: Supplemental Material [file KVIR_A_2027629_SM9223.zip › supplementary/Supplementary data.xlsx]

## Sheet: band 1
N	Unused	Total	Accession	Name	Peptides	Total Intensity	Proportion (%)
1	29.22	29.22	sp|P04264|K2C1_HUMAN; cont|000135; cont|000134	Keratin, type II cytoskeletal 1 OS=Homo sapiens OX=9606 GN=KRT1 PE=1 SV=6; cra|hCP1609934.2| keratin 1 (epidermolytic hyperkeratosis) [Homo sapiens (contaminant)]; rf|NP_006112.2| keratin 1 [Homo sapiens (contaminant)]	15	645	27.46
2	19.69	19.69	cont|000097; cont|000035	gi|1351907|sp|P02769|ALBU_BOVIN Serum albumin precursor (Allergen Bos d 6) (BSA) [Bos taurus (contaminant)]; gi|2190337|emb|CAA41735.1| serum albumin [Bos taurus (contaminant)]	10	485	20.65
3	16.32	16.32	sp|P35527|K1C9_HUMAN	Keratin, type I cytoskeletal 9 OS=Homo sapiens OX=9606 GN=KRT9 PE=1 SV=3	11	330	14.05
4	13.88	13.88	sp|P13645|K1C10_HUMAN; cont|000136; cont|000133; cont|000129; cont|000122	Keratin, type I cytoskeletal 10 OS=Homo sapiens OX=9606 GN=KRT10 PE=1 SV=6; cra|hCP1812051| keratin 10 (epidermolytic hyperkeratosis; keratosis palmaris et plantaris) [Homo sapiens (contaminant)]; pir|KRHU0| keratin 10, type I, cytoskeletal - human [Homo sapiens (contaminant)]; trm|Q8N175| Keratin 10 [Homo sapiens (contaminant)]; spt|P13645| Keratin, type I cytoskeletal 10 (Cytokeratin 10) (K10) …	8	83	3.53
5	6.89	6.89	sp|P02747|C1QC_HUMAN	Complement C1q subcomponent subunit C OS=Homo sapiens OX=9606 GN=C1QC PE=1 SV=3	4	109	4.64
6	6.14	6.14	sp|Q9BS26|ERP44_HUMAN	Endoplasmic reticulum resident protein 44 OS=Homo sapiens OX=9606 GN=ERP44 PE=1 SV=1	4	221	9.41
7	5.62	9.67	sp|P35908|K22E_HUMAN	Keratin, type II cytoskeletal 2 epidermal OS=Homo sapiens OX=9606 GN=KRT2 PE=1 SV=2	3	41	1.75
8	4.22	4.22	sp|P01834|IGKC_HUMAN; tr|A0A5H1ZRQ3|A0A5H1ZRQ3_HUMAN	Immunoglobulin kappa constant OS=Homo sapiens OX=9606 GN=IGKC PE=1 SV=2; Immunoglobulin kappa constant (Fragment) OS=Homo sapiens OX=9606 GN=IGKC PE=1 SV=1	3	78	3.32
9	4	4	cont|000143; cont|000142; cont|000141; cont|000040; cont|000032; cont|000023	pdb|1FNI_A| A Chain A, Crystal Structure Of Porcine Beta Trypsin With 0.01% Polydocanol [Sus scrofa (contaminant)]; pdb|1EPT_B| B Chain B, Porcine E-Trypsin (E.C.3.4.21.4) [Sus scrofa (contaminant)]; spt|P00761| Trypsin precursor (EC 3.4.21.4) [Sus scrofa (contaminant)]; gi|2914482|pdb|1TFX|A Chain A, Complex Of The Second Kunitz Domain Of Tissue Factor Pathway Inhibitor With Porcine Trypsin [Sus…	2	30	1.28
10	3.89	3.92	sp|P0DOY2|IGLC2_HUMAN; sp|P0CF74|IGLC6_HUMAN; sp|P0DOY3|IGLC3_HUMAN	Immunoglobulin lambda constant 2 OS=Homo sapiens OX=9606 GN=IGLC2 PE=1 SV=1; Immunoglobulin lambda constant 6 OS=Homo sapiens OX=9606 GN=IGLC6 PE=1 SV=1; Immunoglobulin lambda constant 3 OS=Homo sapiens OX=9606 GN=IGLC3 PE=1 SV=1	2	116	4.94
11	3.7	3.74	tr|A0A087WT59|A0A087WT59_HUMAN; sp|P02766|TTHY_HUMAN	Transthyretin OS=Homo sapiens OX=9606 GN=TTR PE=1 SV=1; Transthyretin OS=Homo sapiens OX=9606 GN=TTR PE=1 SV=1	2	86	3.66
12	2.43	2.44	cont|000159	gi|71162378|sp|P0A9K9|SLYD_ECOLI FKBP-type peptidyl-prolyl cis-trans isomerase slyD (PPIase) (Rotamase) (Histidine-rich protein) (WHP) [Escherichia coli (contaminant)]	2	73	3.11
13	2.15	3.71	sp|P02533|K1C14_HUMAN	Keratin, type I cytoskeletal 14 OS=Homo sapiens OX=9606 GN=KRT14 PE=1 SV=4	1	3	0.13
15	2	2	cont|000161	gi|84027873|sp|P0AEX9|MALE_ECOLI Maltose-binding periplasmic protein precursor (Maltodextrin-binding protein) (MMBP) [Escherichia coli (contaminant)]	1	9	0.38
16	2	2	tr|L7UQJ2|L7UQJ2_HUMAN; tr|A0A2R8Y718|A0A2R8Y718_HUMAN; sp|Q9H1Y0|ATG5_HUMAN	Autophagy protein 5 OS=Homo sapiens OX=9606 GN=ATG5 PE=1 SV=1; Autophagy protein 5 OS=Homo sapiens OX=9606 GN=ATG5 PE=1 SV=1; Autophagy protein 5 OS=Homo sapiens OX=9606 GN=ATG5 PE=1 SV=2	1	31	1.32
18	2	2	tr|D6RD17|D6RD17_HUMAN; sp|P01591|IGJ_HUMAN	Immunoglobulin J chain (Fragment) OS=Homo sapiens OX=9606 GN=JCHAIN PE=1 SV=8; Immunoglobulin J chain OS=Homo sapiens OX=9606 GN=JCHAIN PE=1 SV=4	1	9	0.38

## Sheet: band 2
N	Unused	Total	Accession	Name	Peptides	Total Intensity	Proportion (%)
1	32.7	32.7	sp|P02675|FIBB_HUMAN	Fibrinogen beta chain OS=Homo sapiens OX=9606 GN=FGB PE=1 SV=2	21	933	33.48
2	20.38	20.38	sp|P04264|K2C1_HUMAN; cont|000135; cont|000134	Keratin, type II cytoskeletal 1 OS=Homo sapiens OX=9606 GN=KRT1 PE=1 SV=6; cra|hCP1609934.2| keratin 1 (epidermolytic hyperkeratosis) [Homo sapiens (contaminant)]; rf|NP_006112.2| keratin 1 [Homo sapiens (contaminant)]	10	301	10.8
3	19.11	19.15	cont|000097; cont|000035; cont|000017	gi|1351907|sp|P02769|ALBU_BOVIN Serum albumin precursor (Allergen Bos d 6) (BSA) [Bos taurus (contaminant)]; gi|2190337|emb|CAA41735.1| serum albumin [Bos taurus (contaminant)]; gi|418694|pir||ABBOS serum albumin precursor (validated) - bovine [Bos taurus (contaminant)]	10	491	17.62
4	17.12	17.12	sp|P13645|K1C10_HUMAN; cont|000136; cont|000133; cont|000129; cont|000122	Keratin, type I cytoskeletal 10 OS=Homo sapiens OX=9606 GN=KRT10 PE=1 SV=6; cra|hCP1812051| keratin 10 (epidermolytic hyperkeratosis; keratosis palmaris et plantaris) [Homo sapiens (contaminant)]; pir|KRHU0| keratin 10, type I, cytoskeletal - human [Homo sapiens (contaminant)]; trm|Q8N175| Keratin 10 [Homo sapiens (contaminant)]; spt|P13645| Keratin, type I cytoskeletal 10 (Cytokeratin 10) (K10) …	8	98	3.52
5	14.01	14.01	tr|A0A0A0MS08|A0A0A0MS08_HUMAN; sp|P01857|IGHG1_HUMAN	Immunoglobulin heavy constant gamma 1 (Fragment) OS=Homo sapiens OX=9606 GN=IGHG1 PE=1 SV=1; Immunoglobulin heavy constant gamma 1 OS=Homo sapiens OX=9606 GN=IGHG1 PE=1 SV=1	7	167	5.99
6	10.85	10.85	sp|Q9BS26|ERP44_HUMAN	Endoplasmic reticulum resident protein 44 OS=Homo sapiens OX=9606 GN=ERP44 PE=1 SV=1	6	220	7.89
7	9.63	9.71	tr|A0A286YEY1|A0A286YEY1_HUMAN; sp|P01876|IGHA1_HUMAN	Immunoglobulin heavy constant alpha 1 (Fragment) OS=Homo sapiens OX=9606 GN=IGHA1 PE=1 SV=1; Immunoglobulin heavy constant alpha 1 OS=Homo sapiens OX=9606 GN=IGHA1 PE=1 SV=2	5	92	3.3
8	7.16	7.16	cont|000143; cont|000142; cont|000141; cont|000040; cont|000032; cont|000023	pdb|1FNI_A| A Chain A, Crystal Structure Of Porcine Beta Trypsin With 0.01% Polydocanol [Sus scrofa (contaminant)]; pdb|1EPT_B| B Chain B, Porcine E-Trypsin (E.C.3.4.21.4) [Sus scrofa (contaminant)]; spt|P00761| Trypsin precursor (EC 3.4.21.4) [Sus scrofa (contaminant)]; gi|2914482|pdb|1TFX|A Chain A, Complex Of The Second Kunitz Domain Of Tissue Factor Pathway Inhibitor With Porcine Trypsin [Sus…	4	49	1.76
9	6.59	6.67	sp|P35527|K1C9_HUMAN	Keratin, type I cytoskeletal 9 OS=Homo sapiens OX=9606 GN=KRT9 PE=1 SV=3	3	27	0.97
10	4.25	4.25	cont|000161	gi|84027873|sp|P0AEX9|MALE_ECOLI Maltose-binding periplasmic protein precursor (Maltodextrin-binding protein) (MMBP) [Escherichia coli (contaminant)]	3	19	0.68
11	4.2	4.2	tr|A0A087WT59|A0A087WT59_HUMAN; sp|P02766|TTHY_HUMAN	Transthyretin OS=Homo sapiens OX=9606 GN=TTR PE=1 SV=1; Transthyretin OS=Homo sapiens OX=9606 GN=TTR PE=1 SV=1	3	164	5.88
12	4.04	4.04	cont|000159	gi|71162378|sp|P0A9K9|SLYD_ECOLI FKBP-type peptidyl-prolyl cis-trans isomerase slyD (PPIase) (Rotamase) (Histidine-rich protein) (WHP) [Escherichia coli (contaminant)]	2	51	1.83
13	4.02	4.02	sp|P04004|VTNC_HUMAN	Vitronectin OS=Homo sapiens OX=9606 GN=VTN PE=1 SV=1	2	55	1.97
14	3.67	3.78	sp|P13647|K2C5_HUMAN	Keratin, type II cytoskeletal 5 OS=Homo sapiens OX=9606 GN=KRT5 PE=1 SV=3	2	20	0.72
15	2.13	6.18	tr|A0A286YEY4|A0A286YEY4_HUMAN; sp|P01859|IGHG2_HUMAN	Immunoglobulin heavy constant gamma 2 (Fragment) OS=Homo sapiens OX=9606 GN=IGHG2 PE=1 SV=1; Immunoglobulin heavy constant gamma 2 OS=Homo sapiens OX=9606 GN=IGHG2 PE=1 SV=2	2	55	1.97
16	2.09	2.1	tr|A0A2R8Y718|A0A2R8Y718_HUMAN; sp|Q9H1Y0|ATG5_HUMAN	Autophagy protein 5 OS=Homo sapiens OX=9606 GN=ATG5 PE=1 SV=1; Autophagy protein 5 OS=Homo sapiens OX=9606 GN=ATG5 PE=1 SV=2	1	36	1.29
17	2.08	2.09	sp|P04003|C4BPA_HUMAN	C4b-binding protein alpha chain OS=Homo sapiens OX=9606 GN=C4BPA PE=1 SV=2	1	5	0.18
18	1.35	1.38	tr|Q32MM7|Q32MM7_HUMAN; sp|Q08493|PDE4C_HUMAN	Phosphodiesterase OS=Homo sapiens OX=9606 GN=PDE4C PE=1 SV=1; cAMP-specific 3',5'-cyclic phosphodiesterase 4C OS=Homo sapiens OX=9606 GN=PDE4C PE=1 SV=2	1	4	0.14

## Sheet: band 3
N	Unused	Total	%Cov	%Cov(50)	%Cov(95)	Accession	Name	Species	Peptides(95%)
1	26.59	26.59	35.56	29.87	23.33	sp|P23142|FBLN1_HUMAN	Fibulin-1 OS=Homo sapiens GN=FBLN1 PE=1 SV=4	HUMAN	13
2	25.44	25.73	42.7	34.08	31.29	tr|B4DPQ0|B4DPQ0_HUMAN	Complement C1r subcomponent OS=Homo sapiens GN=C1R PE=2 SV=1	HUMAN	13
2	0	25.32	43.55	34.75	31.91	sp|P00736|C1R_HUMAN	Complement C1r subcomponent OS=Homo sapiens GN=C1R PE=1 SV=2	HUMAN	13
3	16.4	16.4	44.91	25.44	16.57	sp|P09871|C1S_HUMAN	Complement C1s subcomponent OS=Homo sapiens GN=C1S PE=1 SV=1	HUMAN	7
3	0	14.27	44.87	21.85	12.9	tr|A0A087X232|A0A087X232_HUMAN	Complement C1s subcomponent OS=Homo sapiens GN=C1S PE=3 SV=1	HUMAN	6
3	0	14.27	51.82	29.94	18.23	tr|F8WCZ6|F8WCZ6_HUMAN	Complement C1s subcomponent OS=Homo sapiens GN=C1S PE=3 SV=1	HUMAN	6
4	11.01	11.01	18.17	13.04	8.851	sp|P04264|K2C1_HUMAN	Keratin, type II cytoskeletal 1 OS=Homo sapiens GN=KRT1 PE=1 SV=6	HUMAN	5
5	7.24	7.24	16.85	16.85	16.85	sp|Q71U36|TBA1A_HUMAN	Tubulin alpha-1A chain OS=Homo sapiens GN=TUBA1A PE=1 SV=1	HUMAN	4
5	0	7.24	18.27	18.27	18.27	sp|Q71U36-2|TBA1A_HUMAN	Isoform 2 of Tubulin alpha-1A chain OS=Homo sapiens GN=TUBA1A	HUMAN	4
5	0	7.24	16.89	16.89	16.89	sp|Q6PEY2|TBA3E_HUMAN	Tubulin alpha-3E chain OS=Homo sapiens GN=TUBA3E PE=1 SV=2	HUMAN	4
5	0	7.24	16.89	16.89	16.89	sp|Q13748|TBA3C_HUMAN	Tubulin alpha-3C/D chain OS=Homo sapiens GN=TUBA3C PE=1 SV=3	HUMAN	4
5	0	7.24	18.18	18.18	18.18	sp|Q13748-2|TBA3C_HUMAN	Isoform 2 of Tubulin alpha-3C/D chain OS=Homo sapiens GN=TUBA3C	HUMAN	4
5	0	7.24	17.55	17.55	17.55	sp|P68366-2|TBA4A_HUMAN	Isoform 2 of Tubulin alpha-4A chain OS=Homo sapiens GN=TUBA4A	HUMAN	4
5	0	7.24	16.85	16.85	16.85	sp|P68363|TBA1B_HUMAN	Tubulin alpha-1B chain OS=Homo sapiens GN=TUBA1B PE=1 SV=1	HUMAN	4
5	0	7.24	22.69	22.69	22.69	sp|P68363-2|TBA1B_HUMAN	Isoform 2 of Tubulin alpha-1B chain OS=Homo sapiens GN=TUBA1B	HUMAN	4
6	6.18	6.19	35.14	35.14	35.14	tr|A0A087WT59|A0A087WT59_HUMAN	Transthyretin OS=Homo sapiens GN=TTR PE=3 SV=1	HUMAN	3
6	0	6.19	44.22	44.22	44.22	sp|P02766|TTHY_HUMAN	Transthyretin OS=Homo sapiens GN=TTR PE=1 SV=1	HUMAN	3
6	0	4.16	29.5	29.5	29.5	tr|A0A087WV45|A0A087WV45_HUMAN	Transthyretin OS=Homo sapiens GN=TTR PE=3 SV=1	HUMAN	2
7	5.93	6.01	13	5.457	5.457	sp|P35527|K1C9_HUMAN	Keratin, type I cytoskeletal 9 OS=Homo sapiens GN=KRT9 PE=1 SV=3	HUMAN	3
8	4.83	4.84	14.17	14.17	8.661	sp|P12277|KCRB_HUMAN	Creatine kinase B-type OS=Homo sapiens GN=CKB PE=1 SV=1	HUMAN	2
8	0	2.81	21.23	21.23	9.497	tr|H0YJG0|H0YJG0_HUMAN	Creatine kinase B-type (Fragment) OS=Homo sapiens GN=CKB PE=1 SV=1	HUMAN	1
9	4.39	25.31	41.58	33.09	24.89	sp|P23142-4|FBLN1_HUMAN	Isoform C of Fibulin-1 OS=Homo sapiens GN=FBLN1	HUMAN	12
9	0	23.45	39.39	31.35	23.58	tr|B1AHL2|B1AHL2_HUMAN	Fibulin-1 OS=Homo sapiens GN=FBLN1 PE=3 SV=1	HUMAN	12
10	4	4	12.7	12.7	12.7	tr|F5H0C8|F5H0C8_HUMAN	Enolase OS=Homo sapiens GN=ENO2 PE=1 SV=1	HUMAN	2
10	0	4	9.217	9.217	9.217	sp|P13929|ENOB_HUMAN	Beta-enolase OS=Homo sapiens GN=ENO3 PE=1 SV=5	HUMAN	2
10	0	4	10.23	10.23	10.23	sp|P13929-3|ENOB_HUMAN	Isoform 3 of Beta-enolase OS=Homo sapiens GN=ENO3	HUMAN	2
10	0	4	9.852	9.852	9.852	sp|P13929-2|ENOB_HUMAN	Isoform 2 of Beta-enolase OS=Homo sapiens GN=ENO3	HUMAN	2
10	0	4	9.217	9.217	9.217	sp|P09104|ENOG_HUMAN	Gamma-enolase OS=Homo sapiens GN=ENO2 PE=1 SV=3	HUMAN	2
10	0	4	10.23	10.23	10.23	sp|P09104-2|ENOG_HUMAN	Isoform 2 of Gamma-enolase OS=Homo sapiens GN=ENO2	HUMAN	2
10	0	4	9.217	9.217	9.217	sp|P06733|ENOA_HUMAN	Alpha-enolase OS=Homo sapiens GN=ENO1 PE=1 SV=2	HUMAN	2
10	0	2	9.184	9.184	9.184	tr|K7EPM1|K7EPM1_HUMAN	Enolase (Fragment) OS=Homo sapiens GN=ENO3 PE=1 SV=1	HUMAN	1
10	0	2	9.231	9.231	9.231	tr|K7EM90|K7EM90_HUMAN	Enolase (Fragment) OS=Homo sapiens GN=ENO1 PE=1 SV=1	HUMAN	1
10	0	2	8.491	8.491	8.491	tr|K7EKN2|K7EKN2_HUMAN	Enolase (Fragment) OS=Homo sapiens GN=ENO3 PE=1 SV=1	HUMAN	1
10	0	2	17.48	17.48	17.48	tr|F5H1C3|F5H1C3_HUMAN	Gamma-enolase (Fragment) OS=Homo sapiens GN=ENO2 PE=1 SV=1	HUMAN	1
10	0	2	12.16	12.16	12.16	tr|E5RI09|E5RI09_HUMAN	Beta-enolase (Fragment) OS=Homo sapiens GN=ENO3 PE=4 SV=1	HUMAN	1
10	0	2	6.36	6.36	6.36	tr|E5RGZ4|E5RGZ4_HUMAN	Enolase (Fragment) OS=Homo sapiens GN=ENO3 PE=1 SV=1	HUMAN	1
10	0	2	11.69	11.69	11.69	tr|E5RG95|E5RG95_HUMAN	Beta-enolase (Fragment) OS=Homo sapiens GN=ENO3 PE=1 SV=1	HUMAN	1
10	0	2	6.452	6.452	6.452	sp|P06733-2|ENOA_HUMAN	Isoform MBP-1 of Alpha-enolase OS=Homo sapiens GN=ENO1	HUMAN	1
11	3.26	3.32	12.44	7.778	2	sp|Q7Z3Z0|K1C25_HUMAN	Keratin, type I cytoskeletal 25 OS=Homo sapiens GN=KRT25 PE=1 SV=1	HUMAN	1
11	0	3.31	7.625	7.625	1.961	sp|Q7Z3Y8|K1C27_HUMAN	Keratin, type I cytoskeletal 27 OS=Homo sapiens GN=KRT27 PE=1 SV=2	HUMAN	1
11	0	2.48	3.879	3.879	1.94	sp|Q7Z3Y7|K1C28_HUMAN	Keratin, type I cytoskeletal 28 OS=Homo sapiens GN=KRT28 PE=1 SV=2	HUMAN	1
12	2.88	2.91	17.98	15.76	2.463	sp|Q9BS26|ERP44_HUMAN	Endoplasmic reticulum resident protein 44 OS=Homo sapiens GN=ERP44 PE=1 SV=1	HUMAN	2
13	2.83	4.38	10.33	6.119	4.398	sp|Q3SY84|K2C71_HUMAN	Keratin, type II cytoskeletal 71 OS=Homo sapiens GN=KRT71 PE=1 SV=3	HUMAN	2
14	2.1	2.1	11.01	2.697	2.697	tr|C9JEU5|C9JEU5_HUMAN	Fibrinogen gamma chain OS=Homo sapiens GN=FGG PE=1 SV=1	HUMAN	1
14	0	2.1	10.63	2.603	2.603	tr|C9JC84|C9JC84_HUMAN	Fibrinogen gamma chain OS=Homo sapiens GN=FGG PE=1 SV=1	HUMAN	1
14	0	2.1	7.064	2.649	2.649	sp|P02679|FIBG_HUMAN	Fibrinogen gamma chain OS=Homo sapiens GN=FGG PE=1 SV=3	HUMAN	1
14	0	2.1	7.323	2.746	2.746	sp|P02679-2|FIBG_HUMAN	Isoform Gamma-A of Fibrinogen gamma chain OS=Homo sapiens GN=FGG	HUMAN	1
14	0	2	9.756	9.756	9.756	tr|C9JU00|C9JU00_HUMAN	Fibrinogen gamma chain (Fragment) OS=Homo sapiens GN=FGG PE=1 SV=1	HUMAN	1
14	0	2	10.08	10.08	10.08	tr|C9JPQ9|C9JPQ9_HUMAN	Fibrinogen gamma chain (Fragment) OS=Homo sapiens GN=FGG PE=1 SV=1	HUMAN	1
15	2.05	2.05	16	4.267	4.267	sp|P63261|ACTG_HUMAN	Actin, cytoplasmic 2 OS=Homo sapiens GN=ACTG1 PE=1 SV=1	HUMAN	1
15	0	2.05	16	4.267	4.267	sp|P60709|ACTB_HUMAN	Actin, cytoplasmic 1 OS=Homo sapiens GN=ACTB PE=1 SV=1	HUMAN	1
15	0	2.04	3.628	1.488	1.488	sp|Q6S8J3|POTEE_HUMAN	POTE ankyrin domain family member E OS=Homo sapiens GN=POTEE PE=1 SV=3	HUMAN	1
15	0	2	13.6	4.267	4.267	sp|Q9BYX7|ACTBM_HUMAN	Putative beta-actin-like protein 3 OS=Homo sapiens GN=POTEKP PE=5 SV=1	HUMAN	1
15	0	2	5.575	5.575	5.575	tr|Q5T8M8|Q5T8M8_HUMAN	Actin, alpha skeletal muscle OS=Homo sapiens GN=ACTA1 PE=3 SV=1	HUMAN	1
15	0	2	4.678	4.678	4.678	tr|Q5T8M7|Q5T8M7_HUMAN	Actin, alpha skeletal muscle OS=Homo sapiens GN=ACTA1 PE=3 SV=1	HUMAN	1
15	0	2	4.255	4.255	4.255	sp|Q562R1|ACTBL_HUMAN	Beta-actin-like protein 2 OS=Homo sapiens GN=ACTBL2 PE=1 SV=2	HUMAN	1
15	0	2	4.244	4.244	4.244	sp|P68133|ACTS_HUMAN	Actin, alpha skeletal muscle OS=Homo sapiens GN=ACTA1 PE=1 SV=1	HUMAN	1
15	0	2	4.244	4.244	4.244	sp|P68032|ACTC_HUMAN	Actin, alpha cardiac muscle 1 OS=Homo sapiens GN=ACTC1 PE=1 SV=1	HUMAN	1
15	0	2	4.255	4.255	4.255	sp|P63267|ACTH_HUMAN	Actin, gamma-enteric smooth muscle OS=Homo sapiens GN=ACTG2 PE=1 SV=1	HUMAN	1
15	0	2	4.805	4.805	4.805	sp|P63267-2|ACTH_HUMAN	Isoform 2 of Actin, gamma-enteric smooth muscle OS=Homo sapiens GN=ACTG2	HUMAN	1
15	0	2	4.244	4.244	4.244	sp|P62736|ACTA_HUMAN	Actin, aortic smooth muscle OS=Homo sapiens GN=ACTA2 PE=1 SV=1	HUMAN	1
15	0	2	1.488	1.488	1.488	sp|A5A3E0|POTEF_HUMAN	POTE ankyrin domain family member F OS=Homo sapiens GN=POTEF PE=1 SV=2	HUMAN	1
16	2.04	2.04	8.364	4	4	sp|Q9H1Y0|ATG5_HUMAN	Autophagy protein 5 OS=Homo sapiens GN=ATG5 PE=1 SV=2	HUMAN	1
16	0	2	6.79	6.79	6.79	tr|L7UQJ2|L7UQJ2_HUMAN	Autophagy protein 5 OS=Homo sapiens GN=ATG5 PE=1 SV=1	HUMAN	1
17	2.01	2.02	6.313	3.788	3.788	tr|A0A087WWT3|A0A087WWT3_HUMAN	Serum albumin OS=Homo sapiens GN=ALB PE=1 SV=1	HUMAN	1
17	0	2.02	4.105	2.463	2.463	sp|P02768|ALBU_HUMAN	Serum albumin OS=Homo sapiens GN=ALB PE=1 SV=2	HUMAN	1
17	0	2.02	6.313	3.788	3.788	sp|P02768-3|ALBU_HUMAN	Isoform 3 of Serum albumin OS=Homo sapiens GN=ALB	HUMAN	1
17	0	2.02	3.304	3.304	3.304	tr|H0YA55|H0YA55_HUMAN	Serum albumin (Fragment) OS=Homo sapiens GN=ALB PE=1 SV=1	HUMAN	1
17	0	2.02	3.268	3.268	3.268	tr|D6RHD5|D6RHD5_HUMAN	Serum albumin OS=Homo sapiens GN=ALB PE=1 SV=1	HUMAN	1
17	0	2.02	3.597	3.597	3.597	tr|C9JKR2|C9JKR2_HUMAN	Albumin, isoform CRA_k OS=Homo sapiens GN=ALB PE=4 SV=1	HUMAN	1
17	0	2.02	3.036	3.036	3.036	tr|B7WNR0|B7WNR0_HUMAN	Serum albumin OS=Homo sapiens GN=ALB PE=1 SV=1	HUMAN	1
17	0	2.02	3.597	3.597	3.597	sp|P02768-2|ALBU_HUMAN	Isoform 2 of Serum albumin OS=Homo sapiens GN=ALB	HUMAN	1
18	2	7.24	16.96	16.96	16.96	sp|P68366|TBA4A_HUMAN	Tubulin alpha-4A chain OS=Homo sapiens GN=TUBA4A PE=1 SV=1	HUMAN	4
18	0	7.24	17.55	17.55	17.55	sp|P68366-2|TBA4A_HUMAN	Isoform 2 of Tubulin alpha-4A chain OS=Homo sapiens GN=TUBA4A	HUMAN	4
18	0	7.24	16.85	16.85	16.85	sp|P68363|TBA1B_HUMAN	Tubulin alpha-1B chain OS=Homo sapiens GN=TUBA1B PE=1 SV=1	HUMAN	4
18	0	7.24	22.69	22.69	22.69	sp|P68363-2|TBA1B_HUMAN	Isoform 2 of Tubulin alpha-1B chain OS=Homo sapiens GN=TUBA1B	HUMAN	4
18	0	5.23	37.82	37.82	37.82	tr|C9JDS9|C9JDS9_HUMAN	Tubulin alpha-4A chain (Fragment) OS=Homo sapiens GN=TUBA4A PE=4 SV=1	HUMAN	3
18	0	5.23	11.13	11.13	11.13	tr|C9J2C0|C9J2C0_HUMAN	Tubulin alpha-8 chain (Fragment) OS=Homo sapiens GN=TUBA8 PE=3 SV=1	HUMAN	3
18	0	5.23	11.58	11.58	11.58	sp|Q9NY65|TBA8_HUMAN	Tubulin alpha-8 chain OS=Homo sapiens GN=TUBA8 PE=1 SV=1	HUMAN	3
18	0	5.23	13.58	13.58	13.58	sp|Q9NY65-2|TBA8_HUMAN	Isoform 2 of Tubulin alpha-8 chain OS=Homo sapiens GN=TUBA8	HUMAN	3
18	0	3.17	14.23	14.23	14.23	tr|F8VVB9|F8VVB9_HUMAN	Tubulin alpha-1B chain (Fragment) OS=Homo sapiens GN=TUBA1B PE=4 SV=4	HUMAN	2
18	0	3.17	6.744	6.744	6.744	tr|F5H5D3|F5H5D3_HUMAN	Tubulin alpha-1C chain OS=Homo sapiens GN=TUBA1C PE=1 SV=1	HUMAN	2
18	0	3.17	7.795	7.795	7.795	sp|Q9BQE3|TBA1C_HUMAN	Tubulin alpha-1C chain OS=Homo sapiens GN=TUBA1C PE=1 SV=1	HUMAN	2
18	0	2	5.809	5.809	5.809	sp|Q9H853|TBA4B_HUMAN	Putative tubulin-like protein alpha-4B OS=Homo sapiens GN=TUBA4B PE=5 SV=2	HUMAN	1
19	2	2	9.459	2.252	2.252	sp|P04350|TBB4A_HUMAN	Tubulin beta-4A chain OS=Homo sapiens GN=TUBB4A PE=1 SV=2	HUMAN	1
19	0	2	5.618	2.247	2.247	sp|P68371|TBB4B_HUMAN	Tubulin beta-4B chain OS=Homo sapiens GN=TUBB4B PE=1 SV=1	HUMAN	1
19	0	2	2.688	2.688	2.688	tr|Q5ST81|Q5ST81_HUMAN	Tubulin beta chain OS=Homo sapiens GN=TUBB PE=3 SV=1	HUMAN	1
19	0	2	2.347	2.347	2.347	tr|Q5JP53|Q5JP53_HUMAN	Tubulin beta chain OS=Homo sapiens GN=TUBB PE=1 SV=1	HUMAN	1
19	0	2	2.247	2.247	2.247	sp|Q9BVA1|TBB2B_HUMAN	Tubulin beta-2B chain OS=Homo sapiens GN=TUBB2B PE=1 SV=1	HUMAN	1
19	0	2	2.247	2.247	2.247	sp|Q13885|TBB2A_HUMAN	Tubulin beta-2A chain OS=Homo sapiens GN=TUBB2A PE=1 SV=1	HUMAN	1
19	0	2	2.222	2.222	2.222	sp|Q13509|TBB3_HUMAN	Tubulin beta-3 chain OS=Homo sapiens GN=TUBB3 PE=1 SV=2	HUMAN	1
19	0	2	2.646	2.646	2.646	sp|Q13509-2|TBB3_HUMAN	Isoform 2 of Tubulin beta-3 chain OS=Homo sapiens GN=TUBB3	HUMAN	1
19	0	2	2.252	2.252	2.252	sp|P07437|TBB5_HUMAN	Tubulin beta chain OS=Homo sapiens GN=TUBB PE=1 SV=2	HUMAN	1
20	2	2	12.73	10.91	10.91	tr|G3V1N2|G3V1N2_HUMAN	HCG1745306, isoform CRA_a OS=Homo sapiens GN=HBA2 PE=3 SV=1	HUMAN	1
20	0	2	9.859	8.451	8.451	sp|P69905|HBA_HUMAN	Hemoglobin subunit alpha OS=Homo sapiens GN=HBA1 PE=1 SV=2	HUMAN	1
21	1.86	1.97	9.231	4.444	2.222	sp|Q08380|LG3BP_HUMAN	Galectin-3-binding protein OS=Homo sapiens GN=LGALS3BP PE=1 SV=1	HUMAN	1
22	1.82	1.89	9.924	3.562	3.562	sp|Q99536|VAT1_HUMAN	Synaptic vesicle membrane protein VAT-1 homolog OS=Homo sapiens GN=VAT1 PE=1 SV=2	HUMAN	1
22	0	1.89	12	4.308	4.308	sp|Q99536-3|VAT1_HUMAN	Isoform 3 of Synaptic vesicle membrane protein VAT-1 homolog OS=Homo sapiens GN=VAT1	HUMAN	1
22	0	1.89	15.06	5.405	5.405	sp|Q99536-2|VAT1_HUMAN	Isoform 2 of Synaptic vesicle membrane protein VAT-1 homolog OS=Homo sapiens GN=VAT1	HUMAN	1
22	0	1.89	11.2	11.2	11.2	tr|K7ESA3|K7ESA3_HUMAN	Synaptic vesicle membrane protein VAT-1 homolog (Fragment) OS=Homo sapiens GN=VAT1 PE=1 SV=1	HUMAN	1
23	1.6	1.68	38.1	38.1	38.1	tr|A0A075B6Z2|A0A075B6Z2_HUMAN	Protein TRAJ56 (Fragment) OS=Homo sapiens GN=TRAJ56 PE=4 SV=1	HUMAN	1
24	1.26	1.32	38.33	12.5	12.5	tr|F8WE65|F8WE65_HUMAN	Peptidyl-prolyl cis-trans isomerase OS=Homo sapiens GN=PPIA PE=1 SV=1	HUMAN	1
24	0	1.32	38.02	12.4	12.4	tr|C9J5S7|C9J5S7_HUMAN	Peptidyl-prolyl cis-trans isomerase OS=Homo sapiens GN=PPIA PE=1 SV=1	HUMAN	1
24	0	1.32	27.88	9.091	9.091	sp|P62937|PPIA_HUMAN	Peptidyl-prolyl cis-trans isomerase A OS=Homo sapiens GN=PPIA PE=1 SV=2	HUMAN	1
24	0	1.32	14.29	14.29	14.29	sp|P62937-2|PPIA_HUMAN	Isoform 2 of Peptidyl-prolyl cis-trans isomerase A OS=Homo sapiens GN=PPIA	HUMAN	1
25	0.68	0.72	1.852	1.022	0	tr|A2A369|A2A369_HUMAN	Dedicator of cytokinesis protein 8 OS=Homo sapiens GN=DOCK8 PE=1 SV=1	HUMAN	0
25	0	0.72	1.382	0.7623	0	sp|Q8NF50|DOCK8_HUMAN	Dedicator of cytokinesis protein 8 OS=Homo sapiens GN=DOCK8 PE=1 SV=3	HUMAN	0
25	0	0.72	1.451	0.8004	0	sp|Q8NF50-4|DOCK8_HUMAN	Isoform 4 of Dedicator of cytokinesis protein 8 OS=Homo sapiens GN=DOCK8	HUMAN	0
25	0	0.72	1.428	0.7878	0	sp|Q8NF50-3|DOCK8_HUMAN	Isoform 3 of Dedicator of cytokinesis protein 8 OS=Homo sapiens GN=DOCK8	HUMAN	0
25	0	0.72	1.403	0.7741	0	sp|Q8NF50-2|DOCK8_HUMAN	Isoform 2 of Dedicator of cytokinesis protein 8 OS=Homo sapiens GN=DOCK8	HUMAN	0
26	0.6	0.62	5.564	0.5667	0	sp|Q562E7|WDR81_HUMAN	WD repeat-containing protein 81 OS=Homo sapiens GN=WDR81 PE=1 SV=2	HUMAN	0
26	0	0.62	4.914	0.6074	0	sp|Q562E7-4|WDR81_HUMAN	Isoform 4 of WD repeat-containing protein 81 OS=Homo sapiens GN=WDR81	HUMAN	0
27	0.51	0.53	1.35	1.35	0	tr|G3V1D0|G3V1D0_HUMAN	Echinoderm microtubule associated protein like 3, isoform CRA_f OS=Homo sapiens GN=EML3 PE=4 SV=1	HUMAN	0
27	0	0.53	9.375	9.375	0	tr|E9PSB4|E9PSB4_HUMAN	Echinoderm microtubule-associated protein-like 3 (Fragment) OS=Homo sapiens GN=EML3 PE=4 SV=1	HUMAN	0
27	0	0.53	9.449	9.449	0	tr|E9PJV5|E9PJV5_HUMAN	Echinoderm microtubule-associated protein-like 3 (Fragment) OS=Homo sapiens GN=EML3 PE=4 SV=1	HUMAN	0
27	0	0.53	10.62	10.62	0	tr|C9J6V3|C9J6V3_HUMAN	Echinoderm microtubule-associated protein-like 3 (Fragment) OS=Homo sapiens GN=EML3 PE=4 SV=1	HUMAN	0
27	0	0.53	6.186	6.186	0	sp|Q32P44-3|EMAL3_HUMAN	Isoform 3 of Echinoderm microtubule-associated protein-like 3 OS=Homo sapiens GN=EML3	HUMAN	0
27	0	0.02	1.317	1.317	0	tr|H0Y3M3|H0Y3M3_HUMAN	Echinoderm microtubule-associated protein-like 3 (Fragment) OS=Homo sapiens GN=EML3 PE=1 SV=2	HUMAN	0
27	0	0.02	1.338	1.338	0	tr|B7WPE2|B7WPE2_HUMAN	Echinoderm microtubule associated protein like 3, isoform CRA_e OS=Homo sapiens GN=EML3 PE=4 SV=1	HUMAN	0
27	0	0.02	1.339	1.339	0	sp|Q32P44|EMAL3_HUMAN	Echinoderm microtubule-associated protein-like 3 OS=Homo sapiens GN=EML3 PE=1 SV=1	HUMAN	0
27	0	0.02	1.309	1.309	0	sp|Q32P44-2|EMAL3_HUMAN	Isoform 2 of Echinoderm microtubule-associated protein-like 3 OS=Homo sapiens GN=EML3	HUMAN	0
28	0.44	0.47	2.708	0.598	0	sp|P25054|APC_HUMAN	Adenomatous polyposis coli protein OS=Homo sapiens GN=APC PE=1 SV=2	HUMAN	0
28	0	0.47	4.064	1.304	0	tr|E9PFT7|E9PFT7_HUMAN	Adenomatous polyposis coli protein (Fragment) OS=Homo sapiens GN=APC PE=1 SV=4	HUMAN	0
28	0	0.47	2.467	1.498	0	tr|B7Z2B6|B7Z2B6_HUMAN	Adenomatous polyposis coli protein (Fragment) OS=Homo sapiens GN=APC PE=2 SV=1	HUMAN	0
29	0.39	0.42	3.909	3.909	0	tr|F5H7X4|F5H7X4_HUMAN	ADP-ribosylation factor-like protein 6-interacting protein 4 (Fragment) OS=Homo sapiens GN=ARL6IP4 PE=1 SV=1	HUMAN	0
29	0	0.42	5.581	5.581	0	tr|A0A0A0MTG7|A0A0A0MTG7_HUMAN	ADP-ribosylation factor-like protein 6-interacting protein 4 OS=Homo sapiens GN=ARL6IP4 PE=4 SV=1	HUMAN	0
29	0	0.42	2.85	2.85	0	sp|Q66PJ3|AR6P4_HUMAN	ADP-ribosylation factor-like protein 6-interacting protein 4 OS=Homo sapiens GN=ARL6IP4 PE=1 SV=2	HUMAN	0
29	0	0.42	4.348	4.348	0	sp|Q66PJ3-6|AR6P4_HUMAN	Isoform 6 of ADP-ribosylation factor-like protein 6-interacting protein 4 OS=Homo sapiens GN=ARL6IP4	HUMAN	0
29	0	0.42	3.288	3.288	0	sp|Q66PJ3-5|AR6P4_HUMAN	Isoform 5 of ADP-ribosylation factor-like protein 6-interacting protein 4 OS=Homo sapiens GN=ARL6IP4	HUMAN	0
29	0	0.42	3.008	3.008	0	sp|Q66PJ3-4|AR6P4_HUMAN	Isoform 4 of ADP-ribosylation factor-like protein 6-interacting protein 4 OS=Homo sapiens GN=ARL6IP4	HUMAN	0
29	0	0.42	2.985	2.985	0	sp|Q66PJ3-3|AR6P4_HUMAN	Isoform 3 of ADP-ribosylation factor-like protein 6-interacting protein 4 OS=Homo sapiens GN=ARL6IP4	HUMAN	0
29	0	0.42	2.906	2.906	0	sp|Q66PJ3-2|AR6P4_HUMAN	Isoform 2 of ADP-ribosylation factor-like protein 6-interacting protein 4 OS=Homo sapiens GN=ARL6IP4	HUMAN	0
30	0.35	0.38	8.122	8.122	0	tr|A0A087WZV4|A0A087WZV4_HUMAN	Leukocyte receptor cluster member 8 OS=Homo sapiens GN=LENG8 PE=4 SV=1	HUMAN	0
31	0.34	0.37	5	5	0	sp|Q96DV4|RM38_HUMAN	39S ribosomal protein L38, mitochondrial OS=Homo sapiens GN=MRPL38 PE=1 SV=2	HUMAN	0
32	0.31	0.34	11.22	6.122	0	tr|V9GY88|V9GY88_HUMAN	Brevican core protein OS=Homo sapiens GN=BCAN PE=4 SV=1	HUMAN	0
33	0.31	0.34	10.8	3.504	3.504	tr|H0Y6I6|H0Y6I6_HUMAN	F-box/LRR-repeat protein 18 (Fragment) OS=Homo sapiens GN=FBXL18 PE=1 SV=1	HUMAN	1
33	0	0.34	9.193	2.981	2.981	sp|Q96ME1|FXL18_HUMAN	F-box/LRR-repeat protein 18 OS=Homo sapiens GN=FBXL18 PE=1 SV=2	HUMAN	1
33	0	0.34	10.31	3.343	3.343	sp|Q96ME1-4|FXL18_HUMAN	Isoform 4 of F-box/LRR-repeat protein 18 OS=Homo sapiens GN=FBXL18	HUMAN	1
33	0	0.34	11.08	3.593	3.593	sp|Q96ME1-2|FXL18_HUMAN	Isoform 2 of F-box/LRR-repeat protein 18 OS=Homo sapiens GN=FBXL18	HUMAN	1
34	0.27	2.84	16.27	5.137	1.541	sp|P13645|K1C10_HUMAN	Keratin, type I cytoskeletal 10 OS=Homo sapiens GN=KRT10 PE=1 SV=6	HUMAN	1
35	0.23	0.25	3.342	0.9901	0	sp|Q32MZ4|LRRF1_HUMAN	Leucine-rich repeat flightless-interacting protein 1 OS=Homo sapiens GN=LRRFIP1 PE=1 SV=2	HUMAN	0
35	0	0.25	3.59	1.064	0	sp|Q32MZ4-3|LRRF1_HUMAN	Isoform 3 of Leucine-rich repeat flightless-interacting protein 1 OS=Homo sapiens GN=LRRFIP1	HUMAN	0
35	0	0.25	3.444	1.02	0	sp|Q32MZ4-2|LRRF1_HUMAN	Isoform 2 of Leucine-rich repeat flightless-interacting protein 1 OS=Homo sapiens GN=LRRFIP1	HUMAN	0
35	0	0.25	8.725	5.369	0	tr|C9JTC6|C9JTC6_HUMAN	Leucine-rich repeat flightless-interacting protein 1 (Fragment) OS=Homo sapiens GN=LRRFIP1 PE=1 SV=1	HUMAN	0
35	0	0.25	3.556	3.556	0	tr|C9JSU1|C9JSU1_HUMAN	Leucine-rich repeat flightless-interacting protein 2 (Fragment) OS=Homo sapiens GN=LRRFIP2 PE=1 SV=1	HUMAN	0
35	0	0.25	13.56	13.56	0	tr|C9JJC9|C9JJC9_HUMAN	Leucine-rich repeat flightless-interacting protein 2 (Fragment) OS=Homo sapiens GN=LRRFIP2 PE=1 SV=1	HUMAN	0
35	0	0.25	13.56	13.56	0	tr|C9JC17|C9JC17_HUMAN	Leucine-rich repeat flightless-interacting protein 2 (Fragment) OS=Homo sapiens GN=LRRFIP2 PE=1 SV=1	HUMAN	0
35	0	0.25	13.56	13.56	0	tr|C9J321|C9J321_HUMAN	Leucine-rich repeat flightless-interacting protein 2 (Fragment) OS=Homo sapiens GN=LRRFIP2 PE=1 SV=1	HUMAN	0
35	0	0.25	11.94	11.94	0	tr|C9J0U5|C9J0U5_HUMAN	Leucine-rich repeat flightless-interacting protein 2 (Fragment) OS=Homo sapiens GN=LRRFIP2 PE=1 SV=4	HUMAN	0
35	0	0.25	1.11	1.11	0	sp|Q9Y608|LRRF2_HUMAN	Leucine-rich repeat flightless-interacting protein 2 OS=Homo sapiens GN=LRRFIP2 PE=1 SV=1	HUMAN	0
35	0	0.25	1.59	1.59	0	sp|Q9Y608-5|LRRF2_HUMAN	Isoform 5 of Leucine-rich repeat flightless-interacting protein 2 OS=Homo sapiens GN=LRRFIP2	HUMAN	0
35	0	0.25	1.887	1.887	0	sp|Q9Y608-4|LRRF2_HUMAN	Isoform 4 of Leucine-rich repeat flightless-interacting protein 2 OS=Homo sapiens GN=LRRFIP2	HUMAN	0
35	0	0.25	2	2	0	sp|Q9Y608-2|LRRF2_HUMAN	Isoform 2 of Leucine-rich repeat flightless-interacting protein 2 OS=Homo sapiens GN=LRRFIP2	HUMAN	0
35	0	0.25	1.25	1.25	0	sp|Q32MZ4-4|LRRF1_HUMAN	Isoform 4 of Leucine-rich repeat flightless-interacting protein 1 OS=Homo sapiens GN=LRRFIP1	HUMAN	0
36	0.22	0.32	2.723	0.9901	0	sp|Q8IZU8|DSEL_HUMAN	Dermatan-sulfate epimerase-like protein OS=Homo sapiens GN=DSEL PE=2 SV=2	HUMAN	0
37	0.21	0.24	3.125	1.042	0	tr|Q76L82|Q76L82_HUMAN	Additional sex combs like 1 (Drosophila), isoform CRA_d OS=Homo sapiens GN=ASXH1 PE=2 SV=1	HUMAN	0
37	0	0.24	1.038	1.038	0	sp|Q8IXJ9|ASXL1_HUMAN	Putative Polycomb group protein ASXL1 OS=Homo sapiens GN=ASXL1 PE=1 SV=3	HUMAN	0
38	0.19	0.21	26.72	26.72	0	tr|J3QQS3|J3QQS3_HUMAN	STE20-related kinase adapter protein alpha (Fragment) OS=Homo sapiens GN=STRADA PE=4 SV=1	HUMAN	0
38	0	0.21	20.23	20.23	0	tr|J3KSK5|J3KSK5_HUMAN	STE20-related kinase adapter protein alpha OS=Homo sapiens GN=STRADA PE=4 SV=1	HUMAN	0
39	0.18	0.21	5.332	1.497	0	tr|K7EIX2|K7EIX2_HUMAN	HEAT repeat-containing protein 6 OS=Homo sapiens GN=HEATR6 PE=1 SV=1	HUMAN	0
39	0	0.21	6.223	1.747	0	tr|A0A087WXZ7|A0A087WXZ7_HUMAN	HEAT repeat-containing protein 6 OS=Homo sapiens GN=HEATR6 PE=1 SV=1	HUMAN	0
39	0	0.21	4.826	1.355	0	sp|Q6AI08|HEAT6_HUMAN	HEAT repeat-containing protein 6 OS=Homo sapiens GN=HEATR6 PE=1 SV=1	HUMAN	0
40	0.17	0.21	1.78	0.7913	0	tr|E7EQI7|E7EQI7_HUMAN	WASH complex subunit strumpellin OS=Homo sapiens GN=KIAA0196 PE=1 SV=1	HUMAN	0
40	0	0.21	1.553	0.6903	0	sp|Q12768|STRUM_HUMAN	WASH complex subunit strumpellin OS=Homo sapiens GN=KIAA0196 PE=1 SV=1	HUMAN	0
41	0.16	0.19	0.9052	0.194	0	sp|O75592|MYCB2_HUMAN	E3 ubiquitin-protein ligase MYCBP2 OS=Homo sapiens GN=MYCBP2 PE=1 SV=3	HUMAN	0
41	0	0.19	0.9058	0.1941	0	sp|O75592-2|MYCB2_HUMAN	Isoform 2 of E3 ubiquitin-protein ligase MYCBP2 OS=Homo sapiens GN=MYCBP2	HUMAN	0
42	0.13	0.17	1.314	1.314	0	sp|Q9UBB9|TFP11_HUMAN	Tuftelin-interacting protein 11 OS=Homo sapiens GN=TFIP11 PE=1 SV=1	HUMAN	0
43	0.12	0.15	3.788	1.894	0	sp|Q92845|KIFA3_HUMAN	Kinesin-associated protein 3 OS=Homo sapiens GN=KIFAP3 PE=1 SV=2	HUMAN	0
43	0	0.15	3.989	1.995	0	sp|Q92845-3|KIFA3_HUMAN	Isoform 3 of Kinesin-associated protein 3 OS=Homo sapiens GN=KIFAP3	HUMAN	0
43	0	0.15	4.011	2.005	0	sp|Q92845-2|KIFA3_HUMAN	Isoform 2 of Kinesin-associated protein 3 OS=Homo sapiens GN=KIFAP3	HUMAN	0
44	0.12	0.14	32.04	0	0	sp|A8MTZ0-4|BBIP1_HUMAN	Isoform 4 of BBSome-interacting protein 1 OS=Homo sapiens GN=BBIP1	HUMAN	0
45	0.11	0.13	1.639	0	0	sp|Q6R327|RICTR_HUMAN	Rapamycin-insensitive companion of mTOR OS=Homo sapiens GN=RICTOR PE=1 SV=1	HUMAN	0
45	0	0.13	1.617	0	0	sp|Q6R327-3|RICTR_HUMAN	Isoform 3 of Rapamycin-insensitive companion of mTOR OS=Homo sapiens GN=RICTOR	HUMAN	0
45	0	0.13	6.696	0	0	tr|D6R9S6|D6R9S6_HUMAN	Rapamycin-insensitive companion of mTOR (Fragment) OS=Homo sapiens GN=RICTOR PE=1 SV=4	HUMAN	0
45	0	0.13	5.837	0	0	sp|Q6R327-4|RICTR_HUMAN	Isoform 2 of Rapamycin-insensitive companion of mTOR OS=Homo sapiens GN=RICTOR	HUMAN	0
46	0.11	0.13	5.686	0	0	sp|Q15493|RGN_HUMAN	Regucalcin OS=Homo sapiens GN=RGN PE=1 SV=1	HUMAN	0
47	0.1	0.13	60	0	0	tr|K7ERV1|K7ERV1_HUMAN	Retinol dehydrogenase 13 OS=Homo sapiens GN=RDH13 PE=4 SV=1	HUMAN	0
47	0	0.09	23.64	0	0	tr|G8JLA1|G8JLA1_HUMAN	Retinol dehydrogenase 13 OS=Homo sapiens GN=RDH13 PE=3 SV=1	HUMAN	0
47	0	0.09	15.71	0	0	sp|Q8NBN7|RDH13_HUMAN	Retinol dehydrogenase 13 OS=Homo sapiens GN=RDH13 PE=1 SV=2	HUMAN	0
47	0	0.09	72.41	0	0	tr|K7EQB5|K7EQB5_HUMAN	Retinol dehydrogenase 13 (Fragment) OS=Homo sapiens GN=RDH13 PE=4 SV=1	HUMAN	0
48	0.1	0.12	1.649	0	0	tr|Q5JUW8|Q5JUW8_HUMAN	Discs, large homolog 3 (Neuroendocrine-dlg, Drosophila), isoform CRA_b OS=Homo sapiens GN=DLG3 PE=4 SV=1	HUMAN	0
48	0	0.12	1.714	0	0	sp|Q92796|DLG3_HUMAN	Disks large homolog 3 OS=Homo sapiens GN=DLG3 PE=1 SV=2	HUMAN	0
49	0.09	0.12	4.97	0	0	sp|Q8N5G2|MACOI_HUMAN	Macoilin OS=Homo sapiens GN=TMEM57 PE=1 SV=1	HUMAN	0
50	0.09	0.11	4.127	0	0	sp|Q5JU85|IQEC2_HUMAN	IQ motif and SEC7 domain-containing protein 2 OS=Homo sapiens GN=IQSEC2 PE=1 SV=1	HUMAN	0
50	0	0.11	4.099	0	0	sp|Q5JU85-2|IQEC2_HUMAN	Isoform 2 of IQ motif and SEC7 domain-containing protein 2 OS=Homo sapiens GN=IQSEC2	HUMAN	0
50	0	0.11	3.899	0	0	sp|Q5JU85-3|IQEC2_HUMAN	Isoform 3 of IQ motif and SEC7 domain-containing protein 2 OS=Homo sapiens GN=IQSEC2	HUMAN	0
51	0.09	0.11	0.9128	0	0	tr|H0Y613|H0Y613_HUMAN	Genetic suppressor element 1 (Fragment) OS=Homo sapiens GN=GSE1 PE=1 SV=1	HUMAN	0
51	0	0.11	0.7395	0	0	sp|Q14687|GSE1_HUMAN	Genetic suppressor element 1 OS=Homo sapiens GN=GSE1 PE=1 SV=3	HUMAN	0
51	0	0.11	0.7867	0	0	sp|Q14687-3|GSE1_HUMAN	Isoform 3 of Genetic suppressor element 1 OS=Homo sapiens GN=GSE1	HUMAN	0
51	0	0.11	0.8086	0	0	sp|Q14687-2|GSE1_HUMAN	Isoform 2 of Genetic suppressor element 1 OS=Homo sapiens GN=GSE1	HUMAN	0
52	0.08	0.11	3.865	0	0	tr|H7BXQ2|H7BXQ2_HUMAN	Uncharacterized protein C1orf167 (Fragment) OS=Homo sapiens GN=C1orf167 PE=4 SV=1	HUMAN	0
52	0	0.11	2.18	0	0	sp|Q5SNV9|CA167_HUMAN	Uncharacterized protein C1orf167 OS=Homo sapiens GN=C1orf167 PE=2 SV=2	HUMAN	0
52	0	0.11	2.172	0	0	sp|Q5SNV9-2|CA167_HUMAN	Isoform 2 of Uncharacterized protein C1orf167 OS=Homo sapiens GN=C1orf167	HUMAN	0
53	0.08	0.11	7.283	0	0	tr|H0Y7C1|H0Y7C1_HUMAN	Sodium/potassium-transporting ATPase subunit alpha-2 (Fragment) OS=Homo sapiens GN=ATP1A2 PE=1 SV=1	HUMAN	0
53	0	0.11	5.154	0	0	tr|B1AKY9|B1AKY9_HUMAN	Sodium/potassium-transporting ATPase subunit alpha-2 OS=Homo sapiens GN=ATP1A2 PE=1 SV=1	HUMAN	0
53	0	0.11	5.098	0	0	sp|P50993|AT1A2_HUMAN	Sodium/potassium-transporting ATPase subunit alpha-2 OS=Homo sapiens GN=ATP1A2 PE=1 SV=1	HUMAN	0
53	0	0.11	3.11	0	0	sp|Q13733|AT1A4_HUMAN	Sodium/potassium-transporting ATPase subunit alpha-4 OS=Homo sapiens GN=ATP1A4 PE=1 SV=3	HUMAN	0
53	0	0.11	1.831	0	0	tr|M0R116|M0R116_HUMAN	Sodium/potassium-transporting ATPase subunit alpha-3 OS=Homo sapiens GN=ATP1A3 PE=1 SV=1	HUMAN	0
53	0	0.11	3.482	0	0	tr|E9PRA5|E9PRA5_HUMAN	Sodium/potassium-transporting ATPase subunit alpha-4 OS=Homo sapiens GN=ATP1A4 PE=3 SV=1	HUMAN	0
53	0	0.11	1.468	0	0	tr|A0A0A0MT26|A0A0A0MT26_HUMAN	Sodium/potassium-transporting ATPase subunit alpha-3 OS=Homo sapiens GN=ATP1A3 PE=4 SV=1	HUMAN	0
53	0	0.11	1.777	0	0	sp|P13637|AT1A3_HUMAN	Sodium/potassium-transporting ATPase subunit alpha-3 OS=Homo sapiens GN=ATP1A3 PE=1 SV=3	HUMAN	0
53	0	0.11	1.754	0	0	sp|P13637-3|AT1A3_HUMAN	Isoform 3 of Sodium/potassium-transporting ATPase subunit alpha-3 OS=Homo sapiens GN=ATP1A3	HUMAN	0
53	0	0.11	1.758	0	0	sp|P13637-2|AT1A3_HUMAN	Isoform 2 of Sodium/potassium-transporting ATPase subunit alpha-3 OS=Homo sapiens GN=ATP1A3	HUMAN	0
53	0	0.11	1.76	0	0	sp|P05023|AT1A1_HUMAN	Sodium/potassium-transporting ATPase subunit alpha-1 OS=Homo sapiens GN=ATP1A1 PE=1 SV=1	HUMAN	0
53	0	0.11	1.76	0	0	sp|P05023-4|AT1A1_HUMAN	Isoform 4 of Sodium/potassium-transporting ATPase subunit alpha-1 OS=Homo sapiens GN=ATP1A1	HUMAN	0
53	0	0.11	1.815	0	0	sp|P05023-3|AT1A1_HUMAN	Isoform 3 of Sodium/potassium-transporting ATPase subunit alpha-1 OS=Homo sapiens GN=ATP1A1	HUMAN	0
53	0	0.11	2.643	0	0	sp|P05023-2|AT1A1_HUMAN	Isoform 2 of Sodium/potassium-transporting ATPase subunit alpha-1 OS=Homo sapiens GN=ATP1A1	HUMAN	0
54	0.07	0.1	1.252	0	0	sp|Q8IYW2|CFA46_HUMAN	Cilia- and flagella-associated protein 46 OS=Homo sapiens GN=CFAP46 PE=2 SV=3	HUMAN	0
55	0.07	0.09	14.66	0	0	tr|K7EKH6|K7EKH6_HUMAN	Glial fibrillary acidic protein (Fragment) OS=Homo sapiens GN=GFAP PE=4 SV=1	HUMAN	0
55	0	0.09	6.944	0	0	sp|P14136|GFAP_HUMAN	Glial fibrillary acidic protein OS=Homo sapiens GN=GFAP PE=1 SV=1	HUMAN	0
55	0	0.09	6.961	0	0	sp|P14136-3|GFAP_HUMAN	Isoform 3 of Glial fibrillary acidic protein OS=Homo sapiens GN=GFAP	HUMAN	0
55	0	0.09	6.849	0	0	sp|P14136-2|GFAP_HUMAN	Isoform 2 of Glial fibrillary acidic protein OS=Homo sapiens GN=GFAP	HUMAN	0
55	0	0.09	7.28	0	0	tr|K7EKH9|K7EKH9_HUMAN	Glial fibrillary acidic protein (Fragment) OS=Homo sapiens GN=GFAP PE=4 SV=1	HUMAN	0
56	0.07	0.09	5.85	0	0	sp|Q2KHT3-2|CL16A_HUMAN	Isoform 2 of Protein CLEC16A OS=Homo sapiens GN=CLEC16A	HUMAN	0
57	0.06	0.09	1.659	0	0	sp|Q9C0G6|DYH6_HUMAN	Dynein heavy chain 6, axonemal OS=Homo sapiens GN=DNAH6 PE=1 SV=3	HUMAN	0
58	0.06	0.08	3.074	0	0	tr|J3KN16|J3KN16_HUMAN	Proteasome-associated protein ECM29 homolog OS=Homo sapiens GN=KIAA0368 PE=1 SV=1	HUMAN	0
58	0	0.08	2.71	0	0	sp|Q5VYK3|ECM29_HUMAN	Proteasome-associated protein ECM29 homolog OS=Homo sapiens GN=ECM29 PE=1 SV=2	HUMAN	0
59	0.06	0.08	4.142	0	0	tr|F5H7B7|F5H7B7_HUMAN	ATP-binding cassette sub-family A member 13 (Fragment) OS=Homo sapiens GN=ABCA13 PE=4 SV=2	HUMAN	0
59	0	0.08	1.938	0	0	tr|A0A0A0MT16|A0A0A0MT16_HUMAN	ATP-binding cassette sub-family A member 13 OS=Homo sapiens GN=ABCA13 PE=4 SV=1	HUMAN	0
59	0	0.08	1.938	0	0	sp|Q86UQ4|ABCAD_HUMAN	ATP-binding cassette sub-family A member 13 OS=Homo sapiens GN=ABCA13 PE=2 SV=3	HUMAN	0
59	0	0.08	4.276	0	0	sp|Q86UQ4-7|ABCAD_HUMAN	Isoform 7 of ATP-binding cassette sub-family A member 13 OS=Homo sapiens GN=ABCA13	HUMAN	0
59	0	0.08	4.219	0	0	sp|Q86UQ4-5|ABCAD_HUMAN	Isoform 5 of ATP-binding cassette sub-family A member 13 OS=Homo sapiens GN=ABCA13	HUMAN	0
59	0	0.08	1.937	0	0	sp|Q86UQ4-4|ABCAD_HUMAN	Isoform 4 of ATP-binding cassette sub-family A member 13 OS=Homo sapiens GN=ABCA13	HUMAN	0
59	0	0.08	3.551	0	0	sp|Q86UQ4-3|ABCAD_HUMAN	Isoform 3 of ATP-binding cassette sub-family A member 13 OS=Homo sapiens GN=ABCA13	HUMAN	0
59	0	0.08	2.255	0	0	sp|Q86UQ4-6|ABCAD_HUMAN	Isoform 6 of ATP-binding cassette sub-family A member 13 OS=Homo sapiens GN=ABCA13	HUMAN	0
60	0.05	1.73	9.397	2.128	2.128	sp|P02538|K2C6A_HUMAN	Keratin, type II cytoskeletal 6A OS=Homo sapiens GN=KRT6A PE=1 SV=3	HUMAN	1
60	0	1.73	4.486	2.243	2.243	sp|Q5XKE5|K2C79_HUMAN	Keratin, type II cytoskeletal 79 OS=Homo sapiens GN=KRT79 PE=1 SV=2	HUMAN	1
60	0	1.73	4.356	2.178	2.178	sp|O95678|K2C75_HUMAN	Keratin, type II cytoskeletal 75 OS=Homo sapiens GN=KRT75 PE=1 SV=2	HUMAN	1
61	0.05	0.08	4.247	0	0	tr|X6R2L4|X6R2L4_HUMAN	RuvB-like 2 OS=Homo sapiens GN=RUVBL2 PE=1 SV=1	HUMAN	0
62	0.05	0.07	3.046	0	0	tr|A0A087X1U6|A0A087X1U6_HUMAN	Epiplakin OS=Homo sapiens GN=EPPK1 PE=1 SV=1	HUMAN	0
62	0	0.07	3.061	0	0	tr|A0A075B730|A0A075B730_HUMAN	Epiplakin OS=Homo sapiens GN=EPPK1 PE=1 SV=2	HUMAN	0
62	0	0.07	3.045	0	0	sp|P58107|EPIPL_HUMAN	Epiplakin OS=Homo sapiens GN=EPPK1 PE=1 SV=2	HUMAN	0
63	0.05	0.07	4.093	0	0	sp|Q9C0F0|ASXL3_HUMAN	Putative Polycomb group protein ASXL3 OS=Homo sapiens GN=ASXL3 PE=2 SV=3	HUMAN	0
64	0.05	0.07	2.593	0	0	tr|H9KV85|H9KV85_HUMAN	Ninein (Fragment) OS=Homo sapiens GN=NIN PE=1 SV=1	HUMAN	0
64	0	0.07	2.668	0	0	tr|H0YDJ4|H0YDJ4_HUMAN	Ninein (Fragment) OS=Homo sapiens GN=NIN PE=1 SV=1	HUMAN	0
64	0	0.07	2.061	0	0	tr|E9PN67|E9PN67_HUMAN	Ninein OS=Homo sapiens GN=NIN PE=1 SV=1	HUMAN	0
64	0	0.07	2.004	0	0	tr|C9J066|C9J066_HUMAN	Ninein OS=Homo sapiens GN=NIN PE=1 SV=1	HUMAN	0
64	0	0.07	1.962	0	0	sp|Q8N4C6|NIN_HUMAN	Ninein OS=Homo sapiens GN=NIN PE=1 SV=4	HUMAN	0
64	0	0.07	1.998	0	0	sp|Q8N4C6-9|NIN_HUMAN	Isoform 8 of Ninein OS=Homo sapiens GN=NIN	HUMAN	0
64	0	0.07	1.922	0	0	sp|Q8N4C6-7|NIN_HUMAN	Isoform 7 of Ninein OS=Homo sapiens GN=NIN	HUMAN	0
64	0	0.07	3.216	0	0	sp|Q8N4C6-6|NIN_HUMAN	Isoform 6 of Ninein OS=Homo sapiens GN=NIN	HUMAN	0
64	0	0.07	1.956	0	0	sp|Q8N4C6-5|NIN_HUMAN	Isoform 5 of Ninein OS=Homo sapiens GN=NIN	HUMAN	0
64	0	0.07	2.021	0	0	sp|Q8N4C6-4|NIN_HUMAN	Isoform 4 of Ninein OS=Homo sapiens GN=NIN	HUMAN	0
64	0	0.07	1.978	0	0	sp|Q8N4C6-2|NIN_HUMAN	Isoform 2 of Ninein OS=Homo sapiens GN=NIN	HUMAN	0
64	0	0.07	2.977	0	0	sp|Q8N4C6-11|NIN_HUMAN	Isoform 9 of Ninein OS=Homo sapiens GN=NIN	HUMAN	0
64	0	0.07	1.938	0	0	sp|Q8N4C6-10|NIN_HUMAN	Isoform 3 of Ninein OS=Homo sapiens GN=NIN	HUMAN	0
65	0.05	0.07	6.915	0	0	tr|H0YAP9|H0YAP9_HUMAN	Laminin subunit alpha-4 (Fragment) OS=Homo sapiens GN=LAMA4 PE=4 SV=1	HUMAN	0
66	0.05	0.07	1.638	0	0	sp|Q9UBN4|TRPC4_HUMAN	Short transient receptor potential channel 4 OS=Homo sapiens GN=TRPC4 PE=1 SV=1	HUMAN	0
66	0	0.07	1.99	0	0	sp|Q9UBN4-6|TRPC4_HUMAN	Isoform Zeta of Short transient receptor potential channel 4 OS=Homo sapiens GN=TRPC4	HUMAN	0
66	0	0.07	1.629	0	0	sp|Q9UBN4-5|TRPC4_HUMAN	Isoform Epsilon of Short transient receptor potential channel 4 OS=Homo sapiens GN=TRPC4	HUMAN	0
67	0.05	0.07	3.257	0	0	sp|Q69YZ2|T200B_HUMAN	Transmembrane protein 200B OS=Homo sapiens GN=TMEM200B PE=2 SV=1	HUMAN	0
68	0.05	0.07	4.884	0	0	sp|P82675|RT05_HUMAN	28S ribosomal protein S5, mitochondrial OS=Homo sapiens GN=MRPS5 PE=1 SV=2	HUMAN	0

## Sheet: band 4
N	Unused	Total	Accession	Name	Peptides	Total Intensity	Proportion (%)
1	29.37	29.37	sp|P04003|C4BPA_HUMAN	C4b-binding protein alpha chain OS=Homo sapiens OX=9606 GN=C4BPA PE=1 SV=2	19	892	26.01
2	21.39	21.39	cont|000097; cont|000035	gi|1351907|sp|P02769|ALBU_BOVIN Serum albumin precursor (Allergen Bos d 6) (BSA) [Bos taurus (contaminant)]; gi|2190337|emb|CAA41735.1| serum albumin [Bos taurus (contaminant)]	12	447	13.03
3	20.36	20.65	sp|P01024|CO3_HUMAN	Complement C3 OS=Homo sapiens OX=9606 GN=C3 PE=1 SV=2	12	137	3.99
4	12.32	12.32	sp|P04264|K2C1_HUMAN; cont|000135; cont|000134	Keratin, type II cytoskeletal 1 OS=Homo sapiens OX=9606 GN=KRT1 PE=1 SV=6; cra|hCP1609934.2| keratin 1 (epidermolytic hyperkeratosis) [Homo sapiens (contaminant)]; rf|NP_006112.2| keratin 1 [Homo sapiens (contaminant)]	7	189	5.51
5	11.76	11.79	sp|P04004|VTNC_HUMAN	Vitronectin OS=Homo sapiens OX=9606 GN=VTN PE=1 SV=1	8	396	11.55
6	9.76	9.76	cont|000161	gi|84027873|sp|P0AEX9|MALE_ECOLI Maltose-binding periplasmic protein precursor (Maltodextrin-binding protein) (MMBP) [Escherichia coli (contaminant)]	5	223	6.5
7	9.47	9.54	sp|P13645|K1C10_HUMAN; cont|000136; cont|000133; cont|000129; cont|000122	Keratin, type I cytoskeletal 10 OS=Homo sapiens OX=9606 GN=KRT10 PE=1 SV=6; cra|hCP1812051| keratin 10 (epidermolytic hyperkeratosis; keratosis palmaris et plantaris) [Homo sapiens (contaminant)]; pir|KRHU0| keratin 10, type I, cytoskeletal - human [Homo sapiens (contaminant)]; trm|Q8N175| Keratin 10 [Homo sapiens (contaminant)]; spt|P13645| Keratin, type I cytoskeletal 10 (Cytokeratin 10) (K10) …	6	71	2.07
8	8	8	sp|Q9BS26|ERP44_HUMAN	Endoplasmic reticulum resident protein 44 OS=Homo sapiens OX=9606 GN=ERP44 PE=1 SV=1	4	131	3.82
9	7.68	7.68	cont|000159	gi|71162378|sp|P0A9K9|SLYD_ECOLI FKBP-type peptidyl-prolyl cis-trans isomerase slyD (PPIase) (Rotamase) (Histidine-rich protein) (WHP) [Escherichia coli (contaminant)]	4	265	7.73
10	7.32	7.53	sp|P02671|FIBA_HUMAN	Fibrinogen alpha chain OS=Homo sapiens OX=9606 GN=FGA PE=1 SV=2	7	128	3.73
11	6.36	6.39	sp|P02766|TTHY_HUMAN	Transthyretin OS=Homo sapiens OX=9606 GN=TTR PE=1 SV=1	5	402	11.72
12	4.2	4.2	cont|000143; cont|000142; cont|000141; cont|000040; cont|000032; cont|000023	pdb|1FNI_A| A Chain A, Crystal Structure Of Porcine Beta Trypsin With 0.01% Polydocanol [Sus scrofa (contaminant)]; pdb|1EPT_B| B Chain B, Porcine E-Trypsin (E.C.3.4.21.4) [Sus scrofa (contaminant)]; spt|P00761| Trypsin precursor (EC 3.4.21.4) [Sus scrofa (contaminant)]; gi|2914482|pdb|1TFX|A Chain A, Complex Of The Second Kunitz Domain Of Tissue Factor Pathway Inhibitor With Porcine Trypsin [Sus…	3	36	1.05
13	3.26	3.28	sp|P68366|TBA4A_HUMAN	Tubulin alpha-4A chain OS=Homo sapiens OX=9606 GN=TUBA4A PE=1 SV=1	2	13	0.38
14	3.06	5.38	sp|P35908|K22E_HUMAN	Keratin, type II cytoskeletal 2 epidermal OS=Homo sapiens OX=9606 GN=KRT2 PE=1 SV=2	2	19	0.55
15	2.61	2.63	sp|P62937|PPIA_HUMAN	Peptidyl-prolyl cis-trans isomerase A OS=Homo sapiens OX=9606 GN=PPIA PE=1 SV=2	2	36	1.05
16	2.22	2.23	tr|L7UQJ2|L7UQJ2_HUMAN; tr|A0A2R8Y718|A0A2R8Y718_HUMAN; sp|Q9H1Y0|ATG5_HUMAN	Autophagy protein 5 OS=Homo sapiens OX=9606 GN=ATG5 PE=1 SV=1; Autophagy protein 5 OS=Homo sapiens OX=9606 GN=ATG5 PE=1 SV=1; Autophagy protein 5 OS=Homo sapiens OX=9606 GN=ATG5 PE=1 SV=2	2	35	1.02
17	2	2	sp|Q6S8J3|POTEE_HUMAN	POTE ankyrin domain family member E OS=Homo sapiens OX=9606 GN=POTEE PE=2 SV=3	1	9	0.26
19	1.5	1.55	tr|B4DSP0|B4DSP0_HUMAN; tr|A0A087WZG9|A0A087WZG9_HUMAN; tr|A0A087WXK2|A0A087WXK2_HUMAN; tr|A0A087WX23|A0A087WX23_HUMAN; tr|A0A087WUL4|A0A087WUL4_HUMAN; sp|Q86TG7|PEG10_HUMAN	HCG1642748, isoform CRA_b OS=Homo sapiens OX=9606 GN=PEG10 PE=1 SV=1; Retrotransposon-derived protein PEG10 OS=Homo sapiens OX=9606 GN=PEG10 PE=1 SV=1; Retrotransposon-derived protein PEG10 OS=Homo sapiens OX=9606 GN=PEG10 PE=1 SV=1; Retrotransposon-derived protein PEG10 OS=Homo sapiens OX=9606 GN=PEG10 PE=1 SV=1; Retrotransposon-derived protein PEG10 OS=Homo sapiens OX=9606 GN=PEG10 PE=1 SV=1; R…	1	1	0.03
